# Supplementary material for: Momentum space imaging of σ orbitals for chemical analysis
Source: Sci Adv. 2022 Jul 22;8(29):eabn0819. doi: 10.1126/sciadv.abn0819 (PMC9307240; doi:10.1126/sciadv.abn0819)
Supplement: Supplementary file 2 — Movie S1 [file sciadv.abn0819_movie_s1.zip]

Archive with 1 entries (1 files):
- sciadv.abn0819_movie_s1.avi
